# Supplementary material for: Association of mir-196a-2 rs11614913 and mir-149 rs2292832 Polymorphisms With Risk of Cancer: An Updated Meta-Analysis
Source: Front Genet. 2019 Mar 15;10:186. doi: 10.3389/fgene.2019.00186 (PMC6429108; doi:10.3389/fgene.2019.00186)
Supplement: Supplementary file 2 [file Data_Sheet_2.ZIP]

Archive with 4 entries (4 files):
- Supp. Table S2.docx
- Supp. Table S3.docx
- Supp. Table S4.docx
- Supp. Table S1.docx
